# Supplementary material for: Global burden and risk factors of peptic ulcer disease between 1990 and 2021: An analysis from the global burden of disease study 2021
Source: PLoS One. 2025 Jul 11;20(7):e0325821. doi: 10.1371/journal.pone.0325821 (PMC12250541; doi:10.1371/journal.pone.0325821)
Supplement: S1 File — S1 Table. Global trends for ASRs of PUD wordwide from 1990 to 2021 by Joinpoint regression analysis. S2 Table. Predicted trends of PUD ASIR for males globally over the next 19 years. S3 Table. Predicted trends of PUD ASIR for females globally over the next 19 years. S4 Table. Predicted trends of PUD ASPR for males globally over the next 19 years. S5 Table.Predicted trends of PUD ASPR for females globally over the next 19 years. S6 Table. Predicted trends of PUD ASMR for males globally over the next 19 years. S7 Table. Predicted trends of PUD ASMR for females globally over the next 19 years. S8 Table. Predicted trends of PUD ASDR for males globally over the next 19 years. S9 Table. Predicted trends of PUD ASDR for females globally over the next 19 years. (ZIP) [file pone.0325821.s001.zip]

Archive with 9 entries (9 files):
- Supporting Information-S1 File/S1_table.xlsx
- Supporting Information-S1 File/S2_table.csv
- Supporting Information-S1 File/S3_table.csv
- Supporting Information-S1 File/S4_table.csv
- Supporting Information-S1 File/S5_table.csv
- Supporting Information-S1 File/S6_table.csv
- Supporting Information-S1 File/S7_table.csv
- Supporting Information-S1 File/S8_table.csv
- Supporting Information-S1 File/S9_table.csv
