# Supplementary material for: Global burden and risk factors of peptic ulcer disease between 1990 and 2021: An analysis from the global burden of disease study 2021
Source: PLoS One. 2025 Jul 11;20(7):e0325821. doi: 10.1371/journal.pone.0325821 (PMC12250541; doi:10.1371/journal.pone.0325821)
Supplement: S1 File — S1 Table. Global trends for ASRs of PUD wordwide from 1990 to 2021 by Joinpoint regression analysis. S2 Table. Predicted trends of PUD ASIR for males globally over the next 19 years. S3 Table. Predicted trends of PUD ASIR for females globally over the next 19 years. S4 Table. Predicted trends of PUD ASPR for males globally over the next 19 years. S5 Table.Predicted trends of PUD ASPR for females globally over the next 19 years. S6 Table. Predicted trends of PUD ASMR for males globally over the next 19 years. S7 Table. Predicted trends of PUD ASMR for females globally over the next 19 years. S8 Table. Predicted trends of PUD ASDR for males globally over the next 19 years. S9 Table. Predicted trends of PUD ASDR for females globally over the next 19 years. (ZIP) [file pone.0325821.s001.zip › Supporting Information-S1 File/S1_table.xlsx]

## Sheet: Sheet4
ASIR
Cohort	Segment	Lower Endpoint	Upper Endpoint	APC	Lower CI	Upper CI	Test Statistic (t)	Prob > |t|				Cohort	Segment	Lower Endpoint	Upper Endpoint	APC	Lower CI	Upper CI	Test Statistic (t)	Prob > |t|
Male	1	1990	1995	-1.6*	-1.6	-1.5	-50.7	< 0.000001				Both	1	1990	2005	-1.5*	-1.5	-1.5	-228.8	< 0.000001
Male	2	1995	2006	-1.8*	-1.8	-1.8	-167.2	< 0.000001				Both	2	2005	2011	-2.4*	-2.4	-2.3	-70.5	< 0.000001
Male	3	2006	2011	-2.6*	-2.6	-2.5	-60.3	< 0.000001				Both	3	2011	2014	-2.7*	-3	-2.4	-19.1	< 0.000001
Male	4	2011	2014	-3.0*	-3.2	-2.7	-22.9	< 0.000001				Both	4	2014	2018	-1.5*	-1.7	-1.4	-21.8	< 0.000001
Male	5	2014	2018	-1.8*	-1.9	-1.7	-29.6	< 0.000001				Both	5	2018	2021	-0.1	-0.2	0.1	-1.2	0.263714
Male	6	2018	2021	-0.2*	-0.3	-0.1	-3	0.008123
Cohort	Range	Lower Endpoint	Upper Endpoint	AAPC	Lower CI	Upper CI	Test Statistic~	P-Value~				Cohort	Range	Lower Endpoint	Upper Endpoint	AAPC	Lower CI	Upper CI	Test Statistic~	P-Value~
Male	Full Range	1990	2021	-1.8*	-1.9	-1.8	-99.7	< 0.000001				Both	Full Range	1990	2021	-1.65*	-1.69	-1.61	-84.96	< 0.000001
Cohort	Segment	Lower Endpoint	Upper Endpoint	APC	Lower CI	Upper CI	Test Statistic (t)	Prob > |t|
Female	1	1990	1994	-1.5*	-1.7	-1.4	-25.7	< 0.000001
Female	2	1994	2001	-1.0*	-1.1	-0.9	-31.7	< 0.000001
Female	3	2001	2006	-1.5*	-1.6	-1.3	-24.6	< 0.000001
Female	4	2006	2014	-2.3*	-2.4	-2.3	-94.4	< 0.000001
Female	5	2014	2018	-1.3*	-1.4	-1.1	-14.1	< 0.000001
Female	6	2018	2021	0	-0.1	0.2	0.5	0.625684
Cohort	Range	Lower Endpoint	Upper Endpoint	AAPC	Lower CI	Upper CI	Test Statistic~	P-Value~
Female	Full Range	1990	2021	-1.4*	-1.5	-1.4	-66.9	< 0.000001
ASPR
Cohort	Segment	Lower Endpoint	Upper Endpoint	APC	Lower CI	Upper CI	Test Statistic (t)	Prob > |t|
Male	1	1990	1996	-1.7*	-1.7	-1.6	-76.4	< 0.000001			Cohort	Segment	Lower Endpoint	Upper Endpoint	APC	Lower CI	Upper CI	Test Statistic (t)	Prob > |t|
Male	2	1996	2006	-1.8*	-1.9	-1.8	-155.5	< 0.000001			Both	1	1990	2005	-1.5*	-1.6	-1.5	-164.8	< 0.000001
Male	3	2006	2011	-2.6*	-2.7	-2.5	-63	< 0.000001			Both	2	2005	2011	-2.4*	-2.5	-2.3	-48.6	< 0.000001
Male	4	2011	2014	-3.1*	-3.3	-2.8	-24.3	< 0.000001			Both	3	2011	2014	-2.8*	-3.2	-2.3	-12.9	< 0.000001
Male	5	2014	2018	-1.8*	-1.9	-1.6	-28.7	< 0.000001			Both	4	2014	2018	-1.6*	-1.8	-1.3	-14.6	< 0.000001
Male	6	2018	2021	-0.2*	-0.3	0	-2.6	0.018509			Both	5	2018	2021	-0.1	-0.3	0.1	-0.7	0.464177
Cohort	Range	Lower Endpoint	Upper Endpoint	AAPC	Lower CI	Upper CI	Test Statistic~	P-Value~
Male	Full Range	1990	2021	-1.9*	-1.9	-1.8	-104.1	< 0.000001			Cohort	Range	Lower Endpoint	Upper Endpoint	AAPC	Lower CI	Upper CI	Test Statistic~	P-Value~
											Both	Full Range	1990	2021	-1.69*	-1.74	-1.63	-57.98	< 0.000001
Cohort	Segment	Lower Endpoint	Upper Endpoint	APC	Lower CI	Upper CI	Test Statistic (t)	Prob > |t|
Female	1	1990	1994	-1.6*	-1.7	-1.4	-22.7	< 0.000001
Female	2	1994	2001	-1.0*	-1.1	-1	-27.7	< 0.000001
Female	3	2001	2006	-1.6*	-1.7	-1.4	-22	< 0.000001
Female	4	2006	2014	-2.3*	-2.4	-2.3	-79.5	< 0.000001
Female	5	2014	2018	-1.3*	-1.6	-1.1	-12.6	< 0.000001
Female	6	2018	2021	0	-0.2	0.3	0.3	0.795452
Cohort	Range	Lower Endpoint	Upper Endpoint	AAPC	Lower CI	Upper CI	Test Statistic~	P-Value~
Female	Full Range	1990	2021	-1.5*	-1.5	-1.4	-58	< 0.000001
ASMR
Cohort	Segment	Lower Endpoint	Upper Endpoint	APC	Lower CI	Upper CI	Test Statistic (t)	Prob > |t|				Cohort	Segment	Lower Endpoint	Upper Endpoint	APC	Lower CI	Upper CI	Test Statistic (t)	Prob > |t|
Male	1	1990	1994	-1.8*	-2.1	-1.5	-13.6	< 0.000001				Both	1	1990	1994	-1.5*	-2	-1.1	-6.9	2e-06
Male	2	1994	2001	-3.5*	-3.6	-3.4	-59.3	< 0.000001				Both	2	1994	2000	-3.3*	-3.5	-3	-26.4	< 0.000001
Male	3	2001	2004	-2.9*	-3.5	-2.2	-9.8	< 0.000001				Both	3	2000	2004	-2.6*	-3.1	-2.1	-10.9	< 0.000001
Male	4	2004	2007	-4.9*	-5.5	-4.4	-18	< 0.000001				Both	4	2004	2011	-4.0*	-4.2	-3.8	-47.1	< 0.000001
Male	5	2007	2012	-3.8*	-4	-3.5	-36.1	< 0.000001				Both	5	2011	2021	-2.9*	-3	-2.7	-41.8	< 0.000001
Male	6	2012	2021	-3.2*	-3.3	-3.1	-71.8	< 0.000001
Cohort	Range	Lower Endpoint	Upper Endpoint	AAPC	Lower CI	Upper CI	Test Statistic~	P-Value~				Cohort	Range	Lower Endpoint	Upper Endpoint	AAPC	Lower CI	Upper CI	Test Statistic~	P-Value~
Male	Full Range	1990	2021	-3.3*	-3.4	-3.2	-67.4	< 0.000001				Both	Full Range	1990	2021	-3.02*	-3.13	-2.91	-52.98	< 0.000001
Cohort	Segment	Lower Endpoint	Upper Endpoint	APC	Lower CI	Upper CI	Test Statistic (t)	Prob > |t|
Female	1	1990	1995	-1.6*	-1.9	-1.2	-9.7	< 0.000001
Female	2	1995	2000	-3.0*	-3.4	-2.7	-16	< 0.000001
Female	3	2000	2004	-1.8*	-2.4	-1.2	-6.3	7e-06
Female	4	2004	2011	-3.7*	-3.9	-3.5	-41.6	< 0.000001
Female	5	2011	2021	-2.5*	-2.6	-2.4	-44.2	< 0.000001
Cohort	Range	Lower Endpoint	Upper Endpoint	AAPC	Lower CI	Upper CI	Test Statistic~	P-Value~
Female	Full Range	1990	2021	-2.6*	-2.8	-2.5	-43	< 0.000001
ASDR
Cohort	Segment	Lower Endpoint	Upper Endpoint	APC	Lower CI	Upper CI	Test Statistic (t)	Prob > |t|				Cohort	Segment	Lower Endpoint	Upper Endpoint	APC	Lower CI	Upper CI	Test Statistic (t)	Prob > |t|
Male	1	1990	1994	-1.8*	-2	-1.5	-13.1	< 0.000001				Both	1	1990	1994	-1.6*	-1.9	-1.2	-9	< 0.000001
Male	2	1994	2004	-3.5*	-3.6	-3.5	-116.6	< 0.000001				Both	2	1994	2004	-3.2*	-3.3	-3.1	-87.2	< 0.000001
Male	3	2004	2007	-4.7*	-5.3	-4.1	-16.6	< 0.000001				Both	3	2004	2012	-4.1*	-4.2	-4	-77.2	< 0.000001
Male	4	2007	2013	-4.0*	-4.2	-3.9	-50.3	< 0.000001				Both	4	2012	2021	-3.0*	-3.1	-2.8	-47.2	< 0.000001
Male	5	2013	2021	-3.2*	-3.4	-3.1	-56.7	< 0.000001
Cohort	Range	Lower Endpoint	Upper Endpoint	AAPC	Lower CI	Upper CI	Test Statistic~	P-Value~
Male	Full Range	1990	2021	-3.4*	-3.5	-3.4	-85.8	< 0.000001				Cohort	Range	Lower Endpoint	Upper Endpoint	AAPC	Lower CI	Upper CI	Test Statistic~	P-Value~
												Both	Full Range	1990	2021	-3.17*	-3.24	-3.1	-92.86	< 0.000001
Cohort	Segment	Lower Endpoint	Upper Endpoint	APC	Lower CI	Upper CI	Test Statistic (t)	Prob > |t|
Female	1	1990	1994	-1.4*	-1.8	-1	-7.5	< 0.000001
Female	2	1994	2004	-2.6*	-2.7	-2.5	-64	< 0.000001
Female	3	2004	2011	-3.8*	-4	-3.7	-61.6	< 0.000001
Female	4	2011	2021	-2.7*	-2.8	-2.6	-65.9	< 0.000001
Cohort	Range	Lower Endpoint	Upper Endpoint	AAPC	Lower CI	Upper CI	Test Statistic~	P-Value~
Female	Full Range	1990	2021	-2.8*	-2.8	-2.7	-81.3	< 0.000001
