# Supplementary material for: Global burden and risk factors of peptic ulcer disease between 1990 and 2021: An analysis from the global burden of disease study 2021
Source: PLoS One. 2025 Jul 11;20(7):e0325821. doi: 10.1371/journal.pone.0325821 (PMC12250541; doi:10.1371/journal.pone.0325821)
Supplement: S1 File — S1 Table. Global trends for ASRs of PUD wordwide from 1990 to 2021 by Joinpoint regression analysis. S2 Table. Predicted trends of PUD ASIR for males globally over the next 19 years. S3 Table. Predicted trends of PUD ASIR for females globally over the next 19 years. S4 Table. Predicted trends of PUD ASPR for males globally over the next 19 years. S5 Table.Predicted trends of PUD ASPR for females globally over the next 19 years. S6 Table. Predicted trends of PUD ASMR for males globally over the next 19 years. S7 Table. Predicted trends of PUD ASMR for females globally over the next 19 years. S8 Table. Predicted trends of PUD ASDR for males globally over the next 19 years. S9 Table. Predicted trends of PUD ASDR for females globally over the next 19 years. (ZIP) [file pone.0325821.s001.zip › Supporting Information-S1 File/S2_table.csv]

	Year	Value	Type
1	1990	66.52796204659	Actual
2	1991	65.52770109548	Actual
3	1992	64.4978044288	Actual
4	1993	63.4645558349	Actual
5	1994	62.45854312944	Actual
6	1995	61.49560317134	Actual
7	1996	60.49856019694	Actual
8	1997	59.39066411894	Actual
9	1998	58.23887701703	Actual
10	1999	57.12737717865	Actual
11	2000	56.11285163686	Actual
12	2001	55.1765720457	Actual
13	2002	54.23535102158	Actual
14	2003	53.29240633302	Actual
15	2004	52.352100665	Actual
16	2005	51.40715097252	Actual
17	2006	50.35200538186	Actual
18	2007	49.12388231214	Actual
19	2008	47.82519426075	Actual
20	2009	46.5659865514	Actual
21	2010	45.45178000065	Actual
22	2011	44.31344412076	Actual
23	2012	43.0135761365	Actual
24	2013	41.70579774036	Actual
25	2014	40.538596403	Actual
26	2015	39.67071376301	Actual
27	2016	38.97341094076	Actual
28	2017	38.29187302466	Actual
29	2018	37.73639541456	Actual
30	2019	37.41161996569	Actual
31	2020	37.44296938237	Actual
32	2021	37.4499857251	Actual
33	2022	37.2417425562976	Forecast
34	2023	36.8656521617434	Forecast
35	2024	36.4660420241269	Forecast
36	2025	36.1384419296912	Forecast
37	2026	35.8843074475538	Forecast
38	2027	35.6526137911805	Forecast
39	2028	35.3996238674414	Forecast
40	2029	35.1164376783082	Forecast
41	2030	34.8194871262932	Forecast
42	2031	34.527468650964	Forecast
43	2032	34.2471292476933	Forecast
44	2033	33.9739210255394	Forecast
45	2034	33.7003263616291	Forecast
46	2035	33.4225060999029	Forecast
47	2036	33.1413410614202	Forecast
48	2037	32.8596723352574	Forecast
49	2038	32.5794091365699	Forecast
50	2039	32.3006042794301	Forecast
51	2040	32.0222579706987	Forecast
