# Supplementary material for: Global burden and risk factors of peptic ulcer disease between 1990 and 2021: An analysis from the global burden of disease study 2021
Source: PLoS One. 2025 Jul 11;20(7):e0325821. doi: 10.1371/journal.pone.0325821 (PMC12250541; doi:10.1371/journal.pone.0325821)
Supplement: S1 File — S1 Table. Global trends for ASRs of PUD wordwide from 1990 to 2021 by Joinpoint regression analysis. S2 Table. Predicted trends of PUD ASIR for males globally over the next 19 years. S3 Table. Predicted trends of PUD ASIR for females globally over the next 19 years. S4 Table. Predicted trends of PUD ASPR for males globally over the next 19 years. S5 Table.Predicted trends of PUD ASPR for females globally over the next 19 years. S6 Table. Predicted trends of PUD ASMR for males globally over the next 19 years. S7 Table. Predicted trends of PUD ASMR for females globally over the next 19 years. S8 Table. Predicted trends of PUD ASDR for males globally over the next 19 years. S9 Table. Predicted trends of PUD ASDR for females globally over the next 19 years. (ZIP) [file pone.0325821.s001.zip › Supporting Information-S1 File/S3_table.csv]

	Year	Value	Type
1	1990	48.12565333613	Actual
2	1991	47.3264521571	Actual
3	1992	46.56643900949	Actual
4	1993	45.87284964887	Actual
5	1994	45.26135101022	Actual
6	1995	44.74383330607	Actual
7	1996	44.29048421331	Actual
8	1997	43.8520430868	Actual
9	1998	43.41991055832	Actual
10	1999	42.98161130198	Actual
11	2000	42.53029265826	Actual
12	2001	42.03501502317	Actual
13	2002	41.48364050297	Actual
14	2003	40.90819667369	Actual
15	2004	40.32792676569	Actual
16	2005	39.76008875959	Actual
17	2006	39.07946426988	Actual
18	2007	38.21269215942	Actual
19	2008	37.27878001851	Actual
20	2009	36.38773405537	Actual
21	2010	35.65342986016	Actual
22	2011	34.93513709251	Actual
23	2012	34.09187858487	Actual
24	2013	33.23987404276	Actual
25	2014	32.49300389999	Actual
26	2015	31.97504116881	Actual
27	2016	31.59620857712	Actual
28	2017	31.23053057435	Actual
29	2018	30.95143422588	Actual
30	2019	30.83038715841	Actual
31	2020	30.95751556484	Actual
32	2021	30.88255942118	Actual
33	2022	30.5141582575796	Forecast
34	2023	29.9056537609168	Forecast
35	2024	29.312152089899	Forecast
36	2025	28.7276966933506	Forecast
37	2026	28.1486959413948	Forecast
38	2027	27.5729841840113	Forecast
39	2028	26.9992555962211	Forecast
40	2029	26.4267228029354	Forecast
41	2030	25.8549110395112	Forecast
42	2031	25.283534036457	Forecast
43	2032	24.7124191814627	Forecast
44	2033	24.1414623942456	Forecast
45	2034	23.570600917374	Forecast
46	2035	22.999796909913	Forecast
47	2036	22.4290275548617	Forecast
48	2037	21.8582790942217	Forecast
49	2038	21.2875432323136	Forecast
50	2039	20.7168149670804	Forecast
51	2040	20.1460912824246	Forecast
