# Supplementary material for: Global burden and risk factors of peptic ulcer disease between 1990 and 2021: An analysis from the global burden of disease study 2021
Source: PLoS One. 2025 Jul 11;20(7):e0325821. doi: 10.1371/journal.pone.0325821 (PMC12250541; doi:10.1371/journal.pone.0325821)
Supplement: S1 File — S1 Table. Global trends for ASRs of PUD wordwide from 1990 to 2021 by Joinpoint regression analysis. S2 Table. Predicted trends of PUD ASIR for males globally over the next 19 years. S3 Table. Predicted trends of PUD ASIR for females globally over the next 19 years. S4 Table. Predicted trends of PUD ASPR for males globally over the next 19 years. S5 Table.Predicted trends of PUD ASPR for females globally over the next 19 years. S6 Table. Predicted trends of PUD ASMR for males globally over the next 19 years. S7 Table. Predicted trends of PUD ASMR for females globally over the next 19 years. S8 Table. Predicted trends of PUD ASDR for males globally over the next 19 years. S9 Table. Predicted trends of PUD ASDR for females globally over the next 19 years. (ZIP) [file pone.0325821.s001.zip › Supporting Information-S1 File/S4_table.csv]

	Year	Value	Type
1	1990	153.96944835936	Actual
2	1991	151.46676642195	Actual
3	1992	148.91124626367	Actual
4	1993	146.36907651003	Actual
5	1994	143.91658864954	Actual
6	1995	141.59806669031	Actual
7	1996	139.2522860711	Actual
8	1997	136.69115717008	Actual
9	1998	134.04361276629	Actual
10	1999	131.46996683748	Actual
11	2000	129.08363200594	Actual
12	2001	126.85336225284	Actual
13	2002	124.61777821024	Actual
14	2003	122.38767881043	Actual
15	2004	120.18244120911	Actual
16	2005	117.97293557584	Actual
17	2006	115.51500178828	Actual
18	2007	112.66364165296	Actual
19	2008	109.65822867992	Actual
20	2009	106.75343055317	Actual
21	2010	104.19984531771	Actual
22	2011	101.56847109422	Actual
23	2012	98.51307703916	Actual
24	2013	95.42809972255	Actual
25	2014	92.68722056884	Actual
26	2015	90.67281538659	Actual
27	2016	89.09920795049	Actual
28	2017	87.59567886595	Actual
29	2018	86.406075763	Actual
30	2019	85.74986670863	Actual
31	2020	85.95369841657	Actual
32	2021	85.69852122901	Actual
33	2022	84.716987908167	Forecast
34	2023	83.735454587324	Forecast
35	2024	82.753921266481	Forecast
36	2025	81.772387945638	Forecast
37	2026	80.790854624795	Forecast
38	2027	79.809321303952	Forecast
39	2028	78.827787983109	Forecast
40	2029	77.846254662266	Forecast
41	2030	76.864721341423	Forecast
42	2031	75.88318802058	Forecast
43	2032	74.901654699737	Forecast
44	2033	73.920121378894	Forecast
45	2034	72.938588058051	Forecast
46	2035	71.957054737208	Forecast
47	2036	70.975521416365	Forecast
48	2037	69.993988095522	Forecast
49	2038	69.012454774679	Forecast
50	2039	68.030921453836	Forecast
51	2040	67.049388132993	Forecast
