# Supplementary material for: Global burden and risk factors of peptic ulcer disease between 1990 and 2021: An analysis from the global burden of disease study 2021
Source: PLoS One. 2025 Jul 11;20(7):e0325821. doi: 10.1371/journal.pone.0325821 (PMC12250541; doi:10.1371/journal.pone.0325821)
Supplement: S1 File — S1 Table. Global trends for ASRs of PUD wordwide from 1990 to 2021 by Joinpoint regression analysis. S2 Table. Predicted trends of PUD ASIR for males globally over the next 19 years. S3 Table. Predicted trends of PUD ASIR for females globally over the next 19 years. S4 Table. Predicted trends of PUD ASPR for males globally over the next 19 years. S5 Table.Predicted trends of PUD ASPR for females globally over the next 19 years. S6 Table. Predicted trends of PUD ASMR for males globally over the next 19 years. S7 Table. Predicted trends of PUD ASMR for females globally over the next 19 years. S8 Table. Predicted trends of PUD ASDR for males globally over the next 19 years. S9 Table. Predicted trends of PUD ASDR for females globally over the next 19 years. (ZIP) [file pone.0325821.s001.zip › Supporting Information-S1 File/S5_table.csv]

	Year	Value	Type
1	1990	112.44117807121	Actual
2	1991	110.52019796232	Actual
3	1992	108.6955770995	Actual
4	1993	107.03187065067	Actual
5	1994	105.56634599254	Actual
6	1995	104.33555109303	Actual
7	1996	103.27747623347	Actual
8	1997	102.26466937923	Actual
9	1998	101.26202062344	Actual
10	1999	100.22242631288	Actual
11	2000	99.12106717947	Actual
12	2001	97.88920342869	Actual
13	2002	96.51976961651	Actual
14	2003	95.09316438122	Actual
15	2004	93.65860490303	Actual
16	2005	92.26703870214	Actual
17	2006	90.62602366713	Actual
18	2007	88.56069583567	Actual
19	2008	86.34604071187	Actual
20	2009	84.24156840262	Actual
21	2010	82.51989704972	Actual
22	2011	80.85206351739	Actual
23	2012	78.89894241004	Actual
24	2013	76.9237534556	Actual
25	2014	75.17963703936	Actual
26	2015	73.94483733743	Actual
27	2016	72.99962123697	Actual
28	2017	72.07093453385	Actual
29	2018	71.3568344992	Actual
30	2019	71.04659342843	Actual
31	2020	71.44507131584	Actual
32	2021	71.13751117066	Actual
33	2022	69.8739453177997	Forecast
34	2023	68.5765090688676	Forecast
35	2024	67.255913180894	Forecast
36	2025	65.9194813729803	Forecast
37	2026	64.5722214014713	Forecast
38	2027	63.2175574315024	Forecast
39	2028	61.8578308123861	Forecast
40	2029	60.4946424939558	Forecast
41	2030	59.129087161381	Forecast
42	2031	57.7619133300712	Forecast
43	2032	56.3936328141389	Forecast
44	2033	55.0245955779033	Forecast
45	2034	53.6550409172761	Forecast
46	2035	52.2851324561762	Forecast
47	2036	50.914982076109	Forecast
48	2037	49.5446662785501	Forecast
49	2038	48.1742373730904	Forecast
50	2039	46.8037311275798	Forecast
51	2040	45.4331719990838	Forecast
