# Supplementary material for: Global burden and risk factors of peptic ulcer disease between 1990 and 2021: An analysis from the global burden of disease study 2021
Source: PLoS One. 2025 Jul 11;20(7):e0325821. doi: 10.1371/journal.pone.0325821 (PMC12250541; doi:10.1371/journal.pone.0325821)
Supplement: S1 File — S1 Table. Global trends for ASRs of PUD wordwide from 1990 to 2021 by Joinpoint regression analysis. S2 Table. Predicted trends of PUD ASIR for males globally over the next 19 years. S3 Table. Predicted trends of PUD ASIR for females globally over the next 19 years. S4 Table. Predicted trends of PUD ASPR for males globally over the next 19 years. S5 Table.Predicted trends of PUD ASPR for females globally over the next 19 years. S6 Table. Predicted trends of PUD ASMR for males globally over the next 19 years. S7 Table. Predicted trends of PUD ASMR for females globally over the next 19 years. S8 Table. Predicted trends of PUD ASDR for males globally over the next 19 years. S9 Table. Predicted trends of PUD ASDR for females globally over the next 19 years. (ZIP) [file pone.0325821.s001.zip › Supporting Information-S1 File/S6_table.csv]

	Year	Value	Type
1	1990	9.439315362	Actual
2	1991	9.247471028	Actual
3	1992	9.146237879	Actual
4	1993	8.944856479	Actual
5	1994	8.717531759	Actual
6	1995	8.496854099	Actual
7	1996	8.187469922	Actual
8	1997	7.877239126	Actual
9	1998	7.642950399	Actual
10	1999	7.325652697	Actual
11	2000	7.080780664	Actual
12	2001	6.854935339	Actual
13	2002	6.608295145	Actual
14	2003	6.472437444	Actual
15	2004	6.264074626	Actual
16	2005	5.983213143	Actual
17	2006	5.607084189	Actual
18	2007	5.387715445	Actual
19	2008	5.204786297	Actual
20	2009	4.985111323	Actual
21	2010	4.81086237	Actual
22	2011	4.610679972	Actual
23	2012	4.39768076	Actual
24	2013	4.308672388	Actual
25	2014	4.197841282	Actual
26	2015	4.032385264	Actual
27	2016	3.906032448	Actual
28	2017	3.762343743	Actual
29	2018	3.639607427	Actual
30	2019	3.521197759	Actual
31	2020	3.414677485	Actual
32	2021	3.307335856	Actual
33	2022	3.19535898718051	Forecast
34	2023	3.08338211836102	Forecast
35	2024	2.97140524954153	Forecast
36	2025	2.85942838072203	Forecast
37	2026	2.74745151190254	Forecast
38	2027	2.63547464308305	Forecast
39	2028	2.52349777426356	Forecast
40	2029	2.41152090544407	Forecast
41	2030	2.29954403662458	Forecast
42	2031	2.18756716780509	Forecast
43	2032	2.0755902989856	Forecast
44	2033	1.9636134301661	Forecast
45	2034	1.85163656134661	Forecast
46	2035	1.73965969252712	Forecast
47	2036	1.62768282370763	Forecast
48	2037	1.51570595488814	Forecast
49	2038	1.40372908606865	Forecast
50	2039	1.29175221724916	Forecast
51	2040	1.17977534842966	Forecast
