# Supplementary material for: Global burden and risk factors of peptic ulcer disease between 1990 and 2021: An analysis from the global burden of disease study 2021
Source: PLoS One. 2025 Jul 11;20(7):e0325821. doi: 10.1371/journal.pone.0325821 (PMC12250541; doi:10.1371/journal.pone.0325821)
Supplement: S1 File — S1 Table. Global trends for ASRs of PUD wordwide from 1990 to 2021 by Joinpoint regression analysis. S2 Table. Predicted trends of PUD ASIR for males globally over the next 19 years. S3 Table. Predicted trends of PUD ASIR for females globally over the next 19 years. S4 Table. Predicted trends of PUD ASPR for males globally over the next 19 years. S5 Table.Predicted trends of PUD ASPR for females globally over the next 19 years. S6 Table. Predicted trends of PUD ASMR for males globally over the next 19 years. S7 Table. Predicted trends of PUD ASMR for females globally over the next 19 years. S8 Table. Predicted trends of PUD ASDR for males globally over the next 19 years. S9 Table. Predicted trends of PUD ASDR for females globally over the next 19 years. (ZIP) [file pone.0325821.s001.zip › Supporting Information-S1 File/S7_table.csv]

	Year	Value	Type
1	1990	5.201914366	Actual
2	1991	5.112639723	Actual
3	1992	5.09210559	Actual
4	1993	4.985689479	Actual
5	1994	4.909451963	Actual
6	1995	4.838900542	Actual
7	1996	4.664675071	Actual
8	1997	4.501769173	Actual
9	1998	4.394993439	Actual
10	1999	4.261684846	Actual
11	2000	4.143319797	Actual
12	2001	4.054471239	Actual
13	2002	3.983975857	Actual
14	2003	3.918603672	Actual
15	2004	3.816945318	Actual
16	2005	3.70543442	Actual
17	2006	3.561328218	Actual
18	2007	3.431918818	Actual
19	2008	3.325957314	Actual
20	2009	3.172882666	Actual
21	2010	3.042551309	Actual
22	2011	2.943412337	Actual
23	2012	2.856406148	Actual
24	2013	2.80806715	Actual
25	2014	2.732976131	Actual
26	2015	2.660171066	Actual
27	2016	2.599521686	Actual
28	2017	2.55075846	Actual
29	2018	2.474968184	Actual
30	2019	2.395478856	Actual
31	2020	2.319373001	Actual
32	2021	2.262577748	Actual
33	2022	2.19368813634656	Forecast
34	2023	2.0985485691909	Forecast
35	2024	2.00340900203525	Forecast
36	2025	1.9082694348796	Forecast
37	2026	1.81312986772395	Forecast
38	2027	1.7179903005683	Forecast
39	2028	1.62285073341264	Forecast
40	2029	1.52771116625699	Forecast
41	2030	1.43257159910134	Forecast
42	2031	1.33743203194569	Forecast
43	2032	1.24229246479004	Forecast
44	2033	1.14715289763439	Forecast
45	2034	1.05201333047873	Forecast
46	2035	0.956873763323081	Forecast
47	2036	0.861734196167429	Forecast
48	2037	0.766594629011777	Forecast
49	2038	0.671455061856125	Forecast
50	2039	0.576315494700474	Forecast
51	2040	0.481175927544822	Forecast
