# Supplementary material for: Global burden and risk factors of peptic ulcer disease between 1990 and 2021: An analysis from the global burden of disease study 2021
Source: PLoS One. 2025 Jul 11;20(7):e0325821. doi: 10.1371/journal.pone.0325821 (PMC12250541; doi:10.1371/journal.pone.0325821)
Supplement: S1 File — S1 Table. Global trends for ASRs of PUD wordwide from 1990 to 2021 by Joinpoint regression analysis. S2 Table. Predicted trends of PUD ASIR for males globally over the next 19 years. S3 Table. Predicted trends of PUD ASIR for females globally over the next 19 years. S4 Table. Predicted trends of PUD ASPR for males globally over the next 19 years. S5 Table.Predicted trends of PUD ASPR for females globally over the next 19 years. S6 Table. Predicted trends of PUD ASMR for males globally over the next 19 years. S7 Table. Predicted trends of PUD ASMR for females globally over the next 19 years. S8 Table. Predicted trends of PUD ASDR for males globally over the next 19 years. S9 Table. Predicted trends of PUD ASDR for females globally over the next 19 years. (ZIP) [file pone.0325821.s001.zip › Supporting Information-S1 File/S8_table.csv]

	Year	Value	Type
1	1990	257.0329221	Actual
2	1991	252.2075459	Actual
3	1992	249.8131946	Actual
4	1993	244.5383438	Actual
5	1994	238.0604243	Actual
6	1995	231.5411755	Actual
7	1996	223.0610695	Actual
8	1997	214.7311825	Actual
9	1998	208.1344633	Actual
10	1999	200.463207260837	Actual
11	2000	193.547976648286	Actual
12	2001	186.345681314402	Actual
13	2002	178.631293608307	Actual
14	2003	173.126771902133	Actual
15	2004	167.053666650431	Actual
16	2005	160.030502969073	Actual
17	2006	150.565657187233	Actual
18	2007	144.458819611757	Actual
19	2008	139.276075594775	Actual
20	2009	133.122800445055	Actual
21	2010	128.053753611638	Actual
22	2011	122.626555079913	Actual
23	2012	116.698176774328	Actual
24	2013	113.192079509448	Actual
25	2014	109.419141327192	Actual
26	2015	105.40334422108	Actual
27	2016	102.235454611513	Actual
28	2017	98.773777717615	Actual
29	2018	95.6213536587046	Actual
30	2019	92.3906040854988	Actual
31	2020	89.5620580999381	Actual
32	2021	87.0171848047735	Actual
33	2022	84.2919092300091	Forecast
34	2023	81.5666336552447	Forecast
35	2024	78.8413580804802	Forecast
36	2025	76.1160825057158	Forecast
37	2026	73.3908069309514	Forecast
38	2027	70.665531356187	Forecast
39	2028	67.9402557814225	Forecast
40	2029	65.2149802066581	Forecast
41	2030	62.4897046318937	Forecast
42	2031	59.7644290571293	Forecast
43	2032	57.0391534823648	Forecast
44	2033	54.3138779076004	Forecast
45	2034	51.588602332836	Forecast
46	2035	48.8633267580716	Forecast
47	2036	46.1380511833071	Forecast
48	2037	43.4127756085427	Forecast
49	2038	40.6875000337783	Forecast
50	2039	37.9622244590139	Forecast
51	2040	35.2369488842494	Forecast
