# Supplementary material for: Global burden and risk factors of peptic ulcer disease between 1990 and 2021: An analysis from the global burden of disease study 2021
Source: PLoS One. 2025 Jul 11;20(7):e0325821. doi: 10.1371/journal.pone.0325821 (PMC12250541; doi:10.1371/journal.pone.0325821)
Supplement: S1 File — S1 Table. Global trends for ASRs of PUD wordwide from 1990 to 2021 by Joinpoint regression analysis. S2 Table. Predicted trends of PUD ASIR for males globally over the next 19 years. S3 Table. Predicted trends of PUD ASIR for females globally over the next 19 years. S4 Table. Predicted trends of PUD ASPR for males globally over the next 19 years. S5 Table.Predicted trends of PUD ASPR for females globally over the next 19 years. S6 Table. Predicted trends of PUD ASMR for males globally over the next 19 years. S7 Table. Predicted trends of PUD ASMR for females globally over the next 19 years. S8 Table. Predicted trends of PUD ASDR for males globally over the next 19 years. S9 Table. Predicted trends of PUD ASDR for females globally over the next 19 years. (ZIP) [file pone.0325821.s001.zip › Supporting Information-S1 File/S9_table.csv]

	Year	Value	Type
1	1990	135.4590479	Actual
2	1991	133.2270484	Actual
3	1992	132.5294064	Actual
4	1993	129.740683	Actual
5	1994	127.5570809	Actual
6	1995	125.354458	Actual
7	1996	121.3318273	Actual
8	1997	117.705758	Actual
9	1998	115.1793182	Actual
10	1999	112.284584121978	Actual
11	2000	109.361385178964	Actual
12	2001	106.433159956487	Actual
13	2002	103.747378520134	Actual
14	2003	101.098947466285	Actual
15	2004	97.9465502447281	Actual
16	2005	94.9876525511897	Actual
17	2006	91.1579245319172	Actual
18	2007	87.5083778812378	Actual
19	2008	84.4584800381151	Actual
20	2009	80.9014945533665	Actual
21	2010	77.7089866106322	Actual
22	2011	75.0368625224936	Actual
23	2012	72.7819542613053	Actual
24	2013	71.1596104170602	Actual
25	2014	68.7216898925762	Actual
26	2015	66.8678532819048	Actual
27	2016	65.4539897570387	Actual
28	2017	64.1697535337804	Actual
29	2018	62.0205558393997	Actual
30	2019	59.9204803944916	Actual
31	2020	58.3002702060577	Actual
32	2021	57.0520050024822	Actual
33	2022	55.536855265162	Forecast
34	2023	54.0217055278418	Forecast
35	2024	52.5065557905215	Forecast
36	2025	50.9914060532013	Forecast
37	2026	49.4762563158811	Forecast
38	2027	47.9611065785609	Forecast
39	2028	46.4459568412407	Forecast
40	2029	44.9308071039205	Forecast
41	2030	43.4156573666003	Forecast
42	2031	41.90050762928	Forecast
43	2032	40.3853578919598	Forecast
44	2033	38.8702081546396	Forecast
45	2034	37.3550584173194	Forecast
46	2035	35.8399086799992	Forecast
47	2036	34.324758942679	Forecast
48	2037	32.8096092053588	Forecast
49	2038	31.2944594680385	Forecast
50	2039	29.7793097307183	Forecast
51	2040	28.2641599933981	Forecast
